# Supplementary material for: Reversed-Phase (RP) and Hydrophilic Interaction (HILIC) Separation Mechanisms for the Assay of Nicotine and E-Cigarette Liquids
Source: Molecules. 2025 Aug 21;30(16):3443. doi: 10.3390/molecules30163443 (PMC12388816; doi:10.3390/molecules30163443)
Supplement: Supplementary file 1 [file molecules-30-03443-s001.zip]

Archive with 1 entries (1 files):
- molecules-3807669-supplementary.pdf
